# Supplementary material for: Silver Nanostar-Based SERS for the Discrimination of Clinically Relevant Acinetobacter baumannii and Klebsiella pneumoniae Species and Clones
Source: Biosensors (Basel). 2023 Jan 17;13(2):149. doi: 10.3390/bios13020149 (PMC9953856; doi:10.3390/bios13020149)
Supplement: Supplementary file 1 [file biosensors-13-00149-s001.zip]

Archive with 1 entries (1 files):
- biosensors-2142253-supplementary.pdf
